# Supplementary material for: Polymorph Stability and Free Energy of Crystallization of Freely-Jointed Polymers of Hard Spheres
Source: Polymers (Basel). 2023 Mar 7;15(6):1335. doi: 10.3390/polym15061335 (PMC10058036; doi:10.3390/polym15061335)
Supplement: Supplementary file 1 [file polymers-15-01335-s001.zip]

Archive with 1 entries (1 files):
- Video S1-N1000_crystallization.mp4
